# Supplementary material for: Utilizing the DNA Aptamer to Determine Lethal α-Amanitin in Mushroom Samples and Urine by Magnetic Bead-ELISA (MELISA)
Source: Molecules. 2022 Jan 15;27(2):538. doi: 10.3390/molecules27020538 (PMC8779134; doi:10.3390/molecules27020538)
Supplement: Supplementary file 1 [file molecules-27-00538-s001.zip]

Archive with 3 entries (3 files):
- Table S1-Figure 3-SourceData.xlsx
- Table S2-Figure 5-SourceData.xlsx
- Table S3-Figure 6-SourceData.xlsx
