# Supplementary material for: Utilizing the DNA Aptamer to Determine Lethal α-Amanitin in Mushroom Samples and Urine by Magnetic Bead-ELISA (MELISA)
Source: Molecules. 2022 Jan 15;27(2):538. doi: 10.3390/molecules27020538 (PMC8779134; doi:10.3390/molecules27020538)
Supplement: Supplementary file 1 [file molecules-27-00538-s001.zip › Table S1-Figure 3-SourceData.xlsx]

## Sheet: Sheet1
Figure 3A
	(A'-A0)/A0
The aptamer concentrations	Apt		Apt-2		Apt-8		Apt-10		Apt-11		Apt-12
0	0	0	0	0	0	0	0	0	0	0	0	0
50	0.707283	0.628246	0.65912	0.663126	0.145211	0.095997	0.24833	0.227986	0.166111	0.165071	0.152843	0.160668
100	0.808613	0.861305	0.67297	0.672751	0.644828	0.506801	0.413884	0.421388	0.200461	0.190521	0.1518	0.184142
200	0.975807	0.898797	0.92061	0.854962	0.78774	0.689079	0.440363	0.471672	0.245322	0.240019	0.263954	0.267345
400	1.11564	1.02141	0.90878	0.878526	0.92227	0.92227	0.541031	0.5843	0.367966	0.376372	0.287428	0.249087
800	1.10754	1.0285	0.99966	0.979423	0.954789	0.914497	0.607586	0.625484	0.446039	0.367966	0.302556	0.318205
1600	1.11666	1.03559	1.06824	1.08231	1.07586	0.954528	0.820611	0.72537	0.559856	0.465328	0.473657	0.532081
Figure 3B
The aptamer concentrations	β-amanitin			α-amanitin			DON			AFB1			FB1			OTA
Apt	0.43831	0.415776	0.415776	0.345517	0.306658	0.306658	0.0575897	0.108131	0.108131	0.0970367	0.105738	0.105738	0.140796	0.130419	0.130419	0.129043	0.055063	0.055063
Apt-2	0.264279	0.258583	0.258583	0.258919	0.280652	0.280652	0.098218	0.0684	0.0684	0.097037	0.10489	0.10489	0.140796	0.13042	0.13042	0.091669	0.108637	0.108637
Apt-8	0.494208	0.479047	0.479047	0.378827	0.378919	0.378919	0.064234	0.02779	0.02779	0.097037	0.10489	0.10489	0.070908	0.09004	0.09004	0.21907	0.157978	0.157978
Apt-10	0.537271	0.481981	0.481981	0.498802	0.441409	0.441409	0.099373	0.091445	0.091445	0.142154	0.148472	0.148472	0.191657	0.141236	0.141236	0.128095	0.113311	0.113311
Apt-11	0.282355	0.28467	0.28467	0.171644	0.171643	0.171643	0.143701	0.143701	0.143701	0.074977	0.104846	0.104846	0.114159	0.114159	0.114159	0.078519	0.105154	0.105154
Apt-12	0.506224	0.506224	0.506224	0.462562	0.52198	0.52198	0.234911	0.247994	0.247994	0.124749	0.113908	0.113908	0.094988	0.058933	0.058933	0.233112	0.212178	0.212178
