# Supplementary material for: Utilizing the DNA Aptamer to Determine Lethal α-Amanitin in Mushroom Samples and Urine by Magnetic Bead-ELISA (MELISA)
Source: Molecules. 2022 Jan 15;27(2):538. doi: 10.3390/molecules27020538 (PMC8779134; doi:10.3390/molecules27020538)
Supplement: Supplementary file 1 [file molecules-27-00538-s001.zip › Table S2-Figure 5-SourceData.xlsx]

## Sheet: Sheet1
Figure 5A
The aptamer concentrations	3.125 nM	6.25nM	12.5nM	25nM	50nM	100nM	200nM	400nM
OD450nm	0.118	0.1196	0.1302	0.1484	0.1558	1.1691	1.1268	1.0234
	0.1031	0.1163	0.1285	0.1486	0.1508	1.0895	0.9994	0.9539
Figure 5B
The complementary chain concentrations	0nM	5nM	10nM	15nM	20nM	25nM	30nM
OD450nm	0.2285	0.2946	0.7249	0.9423	0.9899	0.9956	0.9854
	0.2665	0.3194	0.7431	0.9309	1.0899	0.9766	0.9708
Figure 5C
Targets	α-amatoxin	β-amatoxin	α-amanitin+β-amanitin	Mixture	γ-amanitin	Mixture-	Phallisacin	Phallacidin	CK（skimmed milk)
OD450nm	0.2026	0.3376	0.2871	0.610406	1.4431	1.7985	2.3723	1.8938	2.5626
	0.2024	0.3409	0.2903	0.600918	1.1296	1.6489	1.9004	1.6697	2.6043
