# Supplementary material for: Utilizing the DNA Aptamer to Determine Lethal α-Amanitin in Mushroom Samples and Urine by Magnetic Bead-ELISA (MELISA)
Source: Molecules. 2022 Jan 15;27(2):538. doi: 10.3390/molecules27020538 (PMC8779134; doi:10.3390/molecules27020538)
Supplement: Supplementary file 1 [file molecules-27-00538-s001.zip › Table S3-Figure 6-SourceData.xlsx]

## Sheet: Sheet1
Figure 6A
The concentrations of α-amanitin(μg/mL)	OD450nm
0	2.0037	2.1532
0.1	1.8199	1.9617
0.25	1.7782	1.7877
0.5	1.6641	1.6841
1	1.5861	1.6095
2	1.3377	1.3818
4	0.7734	0.9268
6	0.2662	0.315
Figure 6B
The concentrations of α-amanitin(μg/mL)	OD450nm
0	2.0037	2.3814
0.1	1.8199	1.9378
0.25	1.7782	1.8236
0.5	1.6641	1.691
1	1.5861	1.6045
2	1.3377	1.364
4	0.7734	0.764
6	0.2662	0.2906
Figure 6C
Samples	Skimmed milk	Normal urine sample 1	Normal urine sample 2	Mushroom sample 1	Mushroom sample 2	Patient urine sample 1	Patient urine sample 2	Patient urine sample 3
OD450nm	0.9123	0.6941	0.5072	0.2563	0.1039	0.3076	0.3937	0.315
	1.1048	0.8998	0.7235	0.47	0.2028	0.4908	0.5809	0.5346
